# Supplementary material for: Standing genetic variation as a major contributor to adaptation in the Virginia chicken lines selection experiment
Source: Genome Biol. 2015 Oct 1;16:219. doi: 10.1186/s13059-015-0785-z (PMC4595211; doi:10.1186/s13059-015-0785-z)
Supplement: Additional file 1: Table S1. — Table with additional information on the 252 genotyped markers and their clustering into independently segregating regions in the F15. (XLSX 68 kb) [file 13059_2015_785_MOESM1_ESM.xlsx]

## Sheet: Supplementary Table 1
Additional Table 1. The 99 independently segregating regions in the F15 and the 252 SNPs passing Quality-Control within them. Information is provided regarding both their physical location on the galGal4 genome-assembly (bp) and their linkages within the regions (cM Haldane) in the F15 generation as well as the relationship to the original sweepsa
Region	SNPb	GGA	Location (Galgal4 bp)	Allele frequenciesc	Location (cM)	Original sweepa	Sweep Starta	Sweep Enda
1	GGaluGA004629	1	8353078	0.64/0.36	0	2	8334571	8450607
1	rs13825301	1	8382040	0.64/0.36	0
1	rs13825272	1	8428157	0.64/0.36	0
2	GGaluGA008073	1	22365859	0.5/0.5	0	3	22365859	22725294
	rs13837921	1	22725294	0.54/0.46	17.69
3	rs15269313	1	53185730	0.49/0.51	0	4	53185730	54027884
	rs15271259	1	53936224	0.51/0.49	7.64
	GGaluGA019406	1	56285410	0.44/0.56	37.31	5	56020142	56754087
4	rs13899455*	1	87189315	0.43/0.57	0	7	86682838	90301664
	GGaluGA031297	1	88541009	0.36/0.64	15.89
5	GGaluGA037575	1	109215700	0.47/0.53	0	8	109050238	109533197
6	rs13924664	1	112810906	0.43/0.57	0	9	112810906	113830386
	rs15391489	1	113021579	0.44/0.56	0.92
	rs13685179	1	113551172	0.41/0.59	5.47
	GGaluGA039228	1	113754516	0.38/0.62	8.78
7	rs16700386	1	124796295	0.31/0.69	0	11	124071592	125239874
8	rs13942473+	1	132884851	0.22/0.78	0	13	132884851	133117260
	GGaluGA045585	1	133117260	0.33/0.67	17.2
9	rs13946241	1	136945048	0.55/0.45	0	14	136945048	138456125
	rs13947262	1	137687960	0.58/0.42	3.58
	rs13948095	1	138456125	0.57/0.43	6.55
	rs15448487+	1	141954024	0.67/0.33	37.65	15	140991374	141954024
10	rs13960405	1	152244298	0.58/0.42	0	17	152244298	153542070
	rs15471722	1	152461232	0.51/0.49	11.34
	rs13960841	1	152703531	0.45/0.55	21.85
	rs13961494	1	153542070	0.43/0.57	30.04
11	rs15497910	1	168609931	0.51/0.49	0	18	168609931	170226067
	rs14916997*	1	168703806	0.49/0.51	3.31
	rs13973511	1	169866872	0.38/0.62	29.36
	rs15502284	1	170231070	0.45/0.55	37.96	/	/	/
12	GGaluGA055855	1	171538472	0.66/0.34	0	19	171261772	171538472
	rs13554510	1	172433039	0.54/0.46	36.88	/	/	/
	rs14920831	1	172735755	0.52/0.48	52.05	/	/	/
13	GGaluGA057412	1	175228775	0.53/0.47	0	20	175228775	175356364
	rs10724909	1	175511149	0.5/0.5	10.24	/	/	/
14	GGaluGA059924	1	181248375	0.8/0.2	0	21	181248375	182463452
	rs13986891	1	181410339	0.8/0.2	0.73
	rs15531536	1	181466142	0.79/0.21	1.59
	rs13558364	1	181570603	0.79/0.21	2.08
15	rs14935021	1	187626579	0.54/0.46	0	22	187626579	188303822
	rs14935211	1	187886770	0.52/0.48	2.49
	rs16016391	1	188303822	0.6/0.4	19.57
16	GGaluGA064535	1	194582248	0.39/0.61	0	23	194346109	195082164
	rs13997945	1	194730162	0.42/0.58	27.19
	rs13997503	1	195082164	0.55/0.45	48.72
17	rs14130583	2	4227834	0.32/0.68	0	25	4227834	4561026
18	rs15901398	2	15671590	0.55/0.45	0	26	15435986	15964218
	rs14143697	2	15964218	0.54/0.46	1.29
19	rs14160866	2	32351981	0.54/0.46	0	27	31915293	32575247
	rs14161161	2	32575247	0.51/0.49	5.75
20	rs15954696	2	38808827	0.6/0.4	0	28	38451460	40261291
21	rs13616570	2	54664221	0.66/0.34	0	30	54664221	54884660
	rs13616625	2	54857008	0.65/0.35	2.4
	rs16003384	2	58061249	0.67/0.33	22.97	31	57653702	63071136
	rs16003882	2	58215793	0.67/0.33	23.39
	rs15104581	2	59014945	0.67/0.33	45.2
	rs15105085	2	59422045	0.66/0.34	46.75
	rs15105267	2	59684858	0.66/0.34	47.11
	rs15105825	2	60229609	0.79/0.21	69.29
	rs14190959	2	60244361	0.79/0.21	69.29
	GGaluGA149283	2	60419691	0.82/0.18	73.18
	GGaluGA149337*	2	60532699	0.79/0.21	89.85
	rs15106275	2	60654920	0.75/0.25	95.4
22	GGaluGA149507	2	60956896	0.69/0.31	0
23	rs15107321	2	61763092	0.46/0.54	0
	GGaluGA149890	2	61827193	0.47/0.53	0.73
	rs14193231	2	62096763	0.43/0.57	5.67
	rs15107772	2	62342382	0.37/0.63	12.77
24	rs16018716	2	63284133	0.56/0.44	0	/	/	/
25	rs14231855	2	107373050	0.53/0.47	0	33	107311820	108060073
	rs14232197	2	108060073	0.53/0.47	7.56
	GGaluGA163475	2	110373922	0.66/0.34	34.75	34	109207488	112081184
	GGaluGA163572	2	110737140	0.65/0.35	35.71
	rs15142701	2	110932259	0.67/0.33	38.02
26	rs15143460*	2	112081184	0.4/0.6	0
	rs14237177	2	113948860	0.37/0.63	10.12	35	113617166	114973175
	rs15144660	2	114168392	0.44/0.56	18.29
	GGaluGA164669	2	114839094	0.54/0.46	36.21
27	GGaluGA167570	2	125866832	0.33/0.67	0	36	125842129	125866832
28	GGaluGA171053	2	137758883	0.36/0.64	0	38	137045457	140158537
	rs13762060	2	138061656	0.35/0.65	1.29
	rs15166625	2	138501276	0.36/0.64	3.99
29	rs13758837	2	147727835	0.35/0.65	0	39	147727835	148418221
	rs14255302	2	148353574	0.33/0.67	5.04
	rs15158686*	2	148418221	0.34/0.66	5.74
30	rs16213592	3	1053640	0.65/0.35	0	40	1005793	2211670
	rs15253640	3	1580477	0.66/0.34	9.95
	rs14308203	3	2349123	0.57/0.43	20.04	/	/	/
	rs14309765	3	3498759	0.59/0.41	36.93	41	3498759	3723595
	GGaluGA203812	3	3621641	0.59/0.41	43.2
	rs15258124	3	3711514	0.6/0.4	44.73
31	rs14336735	3	31820689	0.6/0.4	0	/	/	/
	GGaluGA215531	3	32164458	0.59/0.41	0.61	/	/	/
	rs15321683*	3	33619052	0.59/0.41	3.91	42	33294282	33694272
	rs14339147	3	33672462	0.59/0.41	4.03
	GGaluGA216062	3	33694272	0.59/0.41	4.09
32	GGaluGA218114	3	39636651	0.39/0.61	0	43	39441177	40160159
33	rs16277130	3	51218788	0.38/0.62	0	44	50137291	51237968
34	rs16292045	3	65605880	0.45/0.55	0	45	65504115	65795525
35	rs14376924	3	72200591	0.39/0.61	0	46	72200591	72575690
	rs14377280	3	72575690	0.4/0.6	2.05
	GGaluGA228961+	3	74623469	0.3/0.7	14.26	47	74160469	75649409
36	rs14391656	3	87365904	0.46/0.54	0	48	85733370	87444665
37	rs14417942+	4	1469998	0.6/0.4	0	49	1469998	2129762
38	rs14421644	4	4070555	0.45/0.55	0	50	4045094	4870857
	rs15480969	4	4870857	0.38/0.62	24.81
	rs14425813	4	8581391	0.42/0.58	61.7	/	/	/
	rs13642985	4	8933657	0.6/0.4	86.93	51	8933657	9496604
	rs16358611	4	8993389	0.6/0.4	86.99
	GGaluGA244891	4	9062623	0.54/0.46	93.84	51	8933657	9496604
	rs13643096	4	9307865	0.54/0.46	96.96
39	rs14428592	4	11295177	0.47/0.53	0	52	10554049	14043550
	GGaluGA246087+	4	11718474	0.33/0.67	18.44
	rs15496424	4	12085979	0.4/0.6	29.29
	rs15497374	4	12499527	0.34/0.66	37.32
	GGaluGA246569	4	12749007	0.36/0.64	39.76
	rs15499036	4	13058218	0.38/0.62	41.82
	rs15500313	4	13371525	0.37/0.63	43.06
	rs14431207	4	13545581	0.31/0.69	51.06
40	rs16368918	4	16463457	0.4/0.6	0	53	16463457	18917631
	rs16369100	4	16544082	0.4/0.6	4.62
41	rs14438414	4	22694800	0.4/0.6	0	55	21406733	25884260
	rs15519569	4	25621117	0.5/0.5	28.47
	rs14442238	4	27326132	0.5/0.5	28.96	56	27326132	30841725
	rs14442566	4	27838600	0.49/0.51	29.44
42	rs14445127	4	30015496	0.54/0.46	0
43	rs16390717	4	35461092	0.34/0.66	0	58	35007155	39023295
	rs14452299	4	35626681	0.34/0.66	0.04
	rs10724211	4	36624795	0.44/0.56	13.09
	rs15546807	4	37882375	0.36/0.64	26.33
	GGaluGA254956	4	38707034	0.41/0.59	39.67
44	rs15560796+	4	44822312	0.56/0.44	0	59	44800908	44894641
	rs14461403	4	44894641	0.59/0.41	3.18
45	GGaluGA257597	4	46575963	0.55/0.45	0	60	46575963	46704071
	rs14464075	4	46643862	0.55/0.45	0.06
	rs14464166	4	46704071	0.66/0.34	13.63
46	GGaluGA263285	4	64990710	0.48/0.52	0	61	64990710	65170821
47	GGaluGA264829	4	69059781	0.43/0.57	0	62	69059781	69376558
48	rs14707202	4	75601230	0.38/0.62	0	63	75601230	77865008
	rs14491212	4	75915411	0.41/0.59	11.67
	GGaluGA266219	4	76139478	0.54/0.46	31.31
	rs14493368	4	77865008	0.54/0.46	49.51
	GGaluGA268079	4	81962195	0.63/0.37	83.93	64	81451677	82310849
	rs14498744*	4	82310849	0.7/0.3	92.2
49	rs14509739	5	839851	0.47/0.53	0	66	551013	1547383
50	rs16471227	5	15008670	0.27/0.73	0	68	14638619	15008670
51	rs14529550	5	29266586	0.49/0.51	0	69	29266586	29465716
	rs14529823	5	29465716	0.49/0.51	0.06
52	rs16497630	5	40146147	0.62/0.38	0	71	39940623	42635449
	rs16497832	5	40276813	0.57/0.43	5.64
	rs14538643	5	41710893	0.64/0.36	13.54
	rs14538761	5	41864419	0.64/0.36	13.6
	rs14539010	5	42068300	0.64/0.36	13.78
	GGaluGA285599	5	42390543	0.63/0.37	14.51
53	GGaluGA291307	5	56293287	0.4/0.6	0	73	56261321	56481502
	rs14554723	5	56358943	0.4/0.6	0.05
54	rs14561934	6	2783592	0.53/0.47	0	74	2295221	4397786
	rs13562096	6	3292946	0.51/0.49	37.86
	rs15758084	6	3417847	0.52/0.48	44.57
	GGaluGA294777	6	3843607	0.53/0.47	47.16
	rs14564481	6	4326810	0.56/0.44	65.32
55	GGaluGA297847	6	10472794	0.42/0.58	0	75	8987880	11815577
	rs16542328	6	10764502	0.41/0.59	0.92
	GGaluGA298346	6	11487931	0.46/0.54	21.51
	GGaluGA299172	6	15230662	0.49/0.51	28.58	76	15230662	15506928
56	rs16564590	6	30021822	0.7/0.3	0	77	29374615	31153787
	rs13582156	6	30371537	0.6/0.4	15.45
57	rs13740371	7	5173724	0.26/0.74	0	78	4594264	6155838
	rs16578406	7	5335603	0.31/0.69	4.55
	rs14603605	7	5725380	0.29/0.71	10.57
58	rs14619645	7	25413351	0.57/0.43	0	82	25413351	26128249
	rs15870230	7	25638877	0.51/0.49	9.33
	rs15870814	7	25922725	0.51/0.49	11.39
	GGaluGA317562	7	26128249	0.48/0.52	14.64
59	rs14622611	7	27830227	0.52/0.48	0	83	27688223	28530122
60	rs13599343	7	30416123	0.96/0.04	0	84	30416123	31250201
	rs13599796	7	31250201	0.69/0.31	47.7
61	rs14631311	7	35271306	0.48/0.52	0	85	35232344	35387347
62	GGaluGA324571	8	6442941	0.67/0.33	0	86	6442941	6547761
	rs13662679	8	6547761	0.66/0.34	0.11
63	GGaluGA330803	8	23095352	0.6/0.4	0	87	23095352	23372766
	rs14653619	8	23372766	0.61/0.39	0.73
64	rs16650916	9	83281	0.39/0.61	0	88	83281	238606
65	rs15979763	9	17844517	0.66/0.34	0	90	17844517	17989739
	GGaluGA342235	9	17989739	0.67/0.33	1.04
	rs14679078	9	18869738	0.68/0.32	15.52	91	18869738	18960813
	rs14679184	9	18960813	0.68/0.32	15.63
66	rs14000513	10	1169423	0.45/0.55	0	92	1103647	1300535
67	rs15570463	10	5796424	0.39/0.61	0	94	5553771	6914717
	GGaluGA068581+	10	8504427	0.52/0.48	47.06	95	8504427	9253460
68	GGaluGA070600	10	13015087	0.36/0.64	0	96	12978212	13022317
	rs14950004	10	13022317	0.36/0.64	0.81
69	rs14021051	11	6375545	0.6/0.4	0	97	5526612	6592614
70	GGaluGA076835	11	8603068	0.55/0.45	0	98	7933577	9049720
	rs14023091	11	8635361	0.55/0.45	0.05
	rs14963115	11	8868313	0.55/0.45	3.29
71	GGaluGA078617	11	14612818	0.41/0.59	0	99	14567108	14612818
72	rs14030012	12	521585	0.88/0.12	0	100	282476	1263915
	rs14030273	12	698342	0.89/0.11	7.31
	GGaluGA080760	12	704482	0.89/0.11	7.31
	rs15630281	12	1263915	0.7/0.3	42.52
73	rs15637974	12	4765133	0.5/0.5	0	101	4765133	5498260
	GGaluGA083170	12	5797866	0.56/0.44	9.47	/	/	/
74	rs15668436	12	17229693	0.39/0.61	0	102	16697310	17229693
75	rs13728542	13	1928249	0.48/0.52	0	103	1424782	2060517
76	rs15684129	13	4992949	0.38/0.62	0	104	4638678	7149377
	rs13726878	13	5988992	0.3/0.7	10.07
77	rs14059068+	13	9967803	0.4/0.6	0	105	9807917	10180269
78	rs14066803	13	13626922	0.52/0.48	0	106	12542265	13723179
	rs14064249	13	15500903	0.47/0.53	21.01	107	15500903	16445516
	GGaluGA097819	13	16014086	0.51/0.49	31.19
79	rs14068810	14	215191	0.9/0.1	0	108	84381	1461185
80	rs14069341	14	1230229	0.48/0.52	0
81	GGaluGA101176	14	5140682	0.61/0.39	0	109	4728557	5556430
	GGaluGA101359	14	5380252	0.6/0.4	8.79
82	rs15732170	14	7076214	0.5/0.5	0	110	6803532	7124497
83	rs14087518	15	1864082	0.5/0.5	0	112	1545300	4550364
	rs15766580	15	3027971	0.54/0.46	8.85
	rs13629147	15	3229287	0.57/0.43	14.34
	rs15019205	15	3480829	0.52/0.48	19.25
	rs14089031	15	3731548	0.52/0.48	19.31
	rs15768030	15	3941322	0.52/0.48	19.37
84	GGaluGA110996	15	10803407	0.43/0.57	0	113	10803407	10845692
85	rs14105176	17	277789	0.43/0.57	0	114	277789	1306254
86	rs14097271	17	9354476	0.51/0.49	0	118	9354476	10137354
87	GGaluGA120083	18	4389103	0.53/0.47	0	119	4389103	4688289
	rs14110461	18	4688289	0.47/0.53	21.91
88	rs15844211	19	4322535	0.52/0.48	0	121	4058753	5625586
	GGaluGA126449	19	4588913	0.5/0.5	2.71
	rs15047874	19	5068731	0.4/0.6	18.03
89	rs14277030	20	9312722	0.54/0.46	0	/	/	/
	rs16170672	20	9454604	0.73/0.27	26.49	/	/	/
	rs14278589	20	11010035	0.66/0.34	55.84	122	11010035	11168276
	rs16172794	20	11168276	0.66/0.34	55.96	122	11010035	11168276
	rs14278769	20	11190652	0.66/0.34	55.96	/	/	/
	rs13634772	20	11414801	0.71/0.29	79.25	/	/	/
	rs15178599	20	11828090	0.75/0.25	89.28	/	/	/
	rs14280118	20	12333219	0.73/0.27	98.68	123	12333219	13018991
90	rs16175399	20	12812374	0.63/0.37	0	123	12333219	13018991
	rs14280615	20	12990304	0.64/0.36	1.65
91	rs14690326	22	2045837	0.37/0.63	0	124	2045837	3128039
	GGaluGA186192	22	2203929	0.38/0.62	2.98
92	rs14287724	23	476500	0.63/0.37	0	125	476500	1817579
93	GGaluGA187500	23	1059242	0.54/0.46	0
94	rs15205573*	23	4599103	0.26/0.74	0	126	4420358	5631197
95	rs13604387	24	1523212	0.54/0.46	0	127	1091268	1738625
	rs14293489	24	1692813	0.55/0.45	0.4
96	GGaluGA193727	24	5783108	0.57/0.43	0	128	5783108	6218317
97	rs16201161	26	2131342	0.42/0.58	0	129	2131342	2230461
	GGaluGA196159	26	2230461	0.44/0.56	2.58
98	GGaluGA197972	26	4735615	0.51/0.49	0	131	4266354	4735615
99	GGaluGA199986	27	3384990	0.46/0.54	0	133	2721751	3416140
a: As defined in Johansson, A. M., Pettersson, M. E., Siegel, P. B., & Carlborg, Ö. (2010). Genome-Wide Effects of Long-Term Divergent Selection. PLoS Genetics, 6(11), e1001188. doi:10.1371/journal.pgen.1001188.t003
b: symbol * indicates the sweep loci that pass 5% FDR significance threshold; while symbol + indicates the sweep loci that pass 20% FDR in the Bagging procedure {Valdar:2009jq}
c: shows the high weight line originated allele frequency / low weight line originated allele frequency
